# Supplementary material for: Early regional cerebral grey matter damage predicts long-term cognitive impairment phenotypes in multiple sclerosis: a 20-year study
Source: Brain Commun. 2024 Oct 12;6(6):fcae355. doi: 10.1093/braincomms/fcae355 (PMC11528517; doi:10.1093/braincomms/fcae355)
Supplement: fcae355_Supplementary_Data [file fcae355_supplementary_data.zip]

Archive with 2 entries (2 files):
- Supplementary Figure 1.pdf
- Supplementary_material_Do_multiplesclerosis.do
