# Supplementary material for: Early regional cerebral grey matter damage predicts long-term cognitive impairment phenotypes in multiple sclerosis: a 20-year study
Source: Brain Commun. 2024 Oct 12;6(6):fcae355. doi: 10.1093/braincomms/fcae355 (PMC11528517; doi:10.1093/braincomms/fcae355)
Supplement: fcae355_Supplementary_Data [file fcae355_supplementary_data.zip › Supplementary_material_Do_multiplesclerosis.do]

clear
import excel "C:\Users\clavi\OneDrive\Desktop\Lavoro\Statistica\Workshops\Sclerosi Multipla\Database_DEF_per_paper_cognitive_CTh_n=175_aggiornati_con_domini_binary_29_03_2022.xlsx", sheet("Database_per_paper_NPS_CL_e_CTh") firstrow case(lower) 

drop kf kg

*destring gender
replace gender="0" if gender=="F"
replace gender="1" if gender=="M"
destring gender, replace
label define gender 0 "F" 1 "M"
label values gender gender

*Recode of variable "spinal lesions"
replace lesionispinalialladiagnosi="SI" if lesionispinalialladiagnosi=="Si"
replace lesionispinalialladiagnosi="1" if lesionispinalialladiagnosi=="SI"
replace lesionispinalialladiagnosi="0" if lesionispinalialladiagnosi=="NO"
destring lesionispinalialladiagnosi, replace

*Recode wml at baseline
replace wmlallesordio="0" if wmlallesordio=="nella norma"
replace wmlallesordio="1" if wmlallesordio=="< 4 lesioni"
replace wmlallesordio="2" if wmlallesordio=="4-10 lesioni"
replace wmlallesordio="3" if wmlallesordio==">10 lesioni"
destring wmlallesordio, replace
label define wmlallesordio 0 "nella norma" 1 "<4 lesioni" 2 "4-10 lesioni" 3 ">10 lesioni"
label values wmlallesordio wmlallesordio

*Counting missings
drop terapiaattuale 
gen miss=.
foreach var of varlist dob-tempoesordiodiagnosi {
                 replace miss=1 if `var'==.
         }
foreach var of varlist dob-tempoesordiodiagnosi {
	             gen m_`var'=.
                 replace m_`var'=1 if `var'==.
         }
foreach var of varlist boigg0_1-dass_tot {
	             gen m_`var'=.
                 replace m_`var'=1 if `var'==.
         }
foreach var of varlist boigg0_1-dass_tot {
                 replace miss=1 if `var'==.
         }
		
foreach var of varlist hippocampus insula calcarinecortex cuneus fusiformgyrus gyrusrectus inferioroccipitalgyrus inferiortemporalgyrus cingulategyrus middlefrontalgyrus middleoccipitalgyrus middletemporalgyrus precuneus parahippocampalgyrus postcentralgyrus precentralgyrus superiorfrontalgyrus supplementarymotorcortex superioroccipitalgyrus superiortemporalgyrus temporalpole amygdala caudate cerebellum pallidum putamen thalamus {
                 replace `var'=`var'*(-100)
         }


*GENERATE DICHOTOMOUS OUTCOME BASED ON AMSTEDAM CLASSIFICATION
gen amsterdam=0 if ke==1
replace amsterdam=1 if ke==2 | ke==3

?
*******************
*Analysis
*******************
tab formaclinicaalladiagnosi
sum età
tabstat edssallaprimavisita, statistics(median iqr)
tabstat wmlallesordio, statistics(median iqr)
sum wmlvolume
tabstat nuove_wml_2_anni, statistics(median iqr)
tabstat nclsalladiagnosi, statistics(median iqr)
sum clvalladiagnosi
tabstat nuove_cl_2_anni, statistics(median iqr)
tabstat lesionigadallesordio, statistics(median iqr)
tabstat lesionicerebellarialladiagnos, statistics(median iqr)
tabstat lesionitroncoencefalicoallad, statistics(median iqr)
tabstat lesionispinalialladiagnosi, statistics(median iqr)

bysort formaclinicaalladiagnosi: sum età
bysort formaclinicaalladiagnosi: tabstat edssallaprimavisita, statistics(median iqr)
bysort formaclinicaalladiagnosi: tabstat wmlallesordio, statistics(median iqr)
bysort formaclinicaalladiagnosi: sum wmlvolume
bysort formaclinicaalladiagnosi: tabstat nuove_wml_2_anni, statistics(median iqr)
bysort formaclinicaalladiagnosi: tabstat nclsalladiagnosi, statistics(median iqr)
bysort formaclinicaalladiagnosi: sum clvalladiagnosi
bysort formaclinicaalladiagnosi: tabstat nuove_cl_2_anni, statistics(median iqr)
bysort formaclinicaalladiagnosi: tabstat lesionigadallesordio, statistics(median iqr)
bysort formaclinicaalladiagnosi: tabstat lesionicerebellarialladiagnos, statistics(median iqr)
bysort formaclinicaalladiagnosi: tabstat lesionitroncoencefalicoallad, statistics(median iqr)
bysort formaclinicaalladiagnosi: tabstat lesionispinalialladiagnosi, statistics(median iqr)

swilk età
ttest età, by(formaclinicaalladiagnosi)
ranksum edssallaprimavisita, by(formaclinicaalladiagnosi)
ranksum wmlallesordio, by(formaclinicaalladiagnosi)
swilk wmlvolume
ranksum wmlvolume, by(formaclinicaalladiagnosi)
ranksum nuove_wml_2_anni, by(formaclinicaalladiagnosi)
ranksum nclsalladiagnosi, by(formaclinicaalladiagnosi)
ranksum clvalladiagnosi, by(formaclinicaalladiagnosi)
ranksum nuove_cl_2_anni, by(formaclinicaalladiagnosi)
ranksum lesionigadallesordio, by(formaclinicaalladiagnosi)
ranksum lesionicerebellarialladiagnos, by(formaclinicaalladiagnosi)
ranksum lesionitroncoencefalicoallad, by(formaclinicaalladiagnosi)
ranksum lesionispinalialladiagnosi, by(formaclinicaalladiagnosi)

bysort ultimocognitiveraostef: sum età
bysort ultimocognitiveraostef: tabstat edssallaprimavisita, statistics(median iqr)
bysort ultimocognitiveraostef: tabstat wmlallesordio, statistics(median iqr)
bysort ultimocognitiveraostef: sum wmlvolume
bysort ultimocognitiveraostef: tabstat nuove_wml_2_anni, statistics(median iqr)
bysort ultimocognitiveraostef: tabstat nclsalladiagnosi, statistics(median iqr)
bysort ultimocognitiveraostef: sum clvalladiagnosi
bysort ultimocognitiveraostef: tabstat nuove_cl_2_anni, statistics(median iqr)
bysort ultimocognitiveraostef: tabstat lesionigadallesordio, statistics(median iqr)
bysort ultimocognitiveraostef: tabstat lesionicerebellarialladiagnos, statistics(median iqr)
bysort ultimocognitiveraostef: tabstat lesionitroncoencefalicoallad, statistics(median iqr)
bysort ultimocognitiveraostef: tabstat lesionispinalialladiagnosi, statistics(median iqr)

ttest età if ultimocognitiveraostef!=3, by(ultimocognitiveraostef)
ranksum edssallaprimavisita if ultimocognitiveraostef!=3, by(ultimocognitiveraostef)
ranksum wmlallesordio if ultimocognitiveraostef!=3, by(ultimocognitiveraostef)
ranksum wmlvolume if ultimocognitiveraostef!=3, by(ultimocognitiveraostef)
ranksum nuove_wml_2_anni if ultimocognitiveraostef!=3, by(ultimocognitiveraostef)
ranksum nclsalladiagnosi if ultimocognitiveraostef!=3, by(ultimocognitiveraostef)
ranksum clvalladiagnosi if ultimocognitiveraostef!=3, by(ultimocognitiveraostef)
ranksum nuove_cl_2_anni if ultimocognitiveraostef!=3, by(ultimocognitiveraostef)
ranksum lesionigadallesordio if ultimocognitiveraostef!=3, by(ultimocognitiveraostef)
ranksum lesionicerebellarialladiagnos if ultimocognitiveraostef!=3, by(ultimocognitiveraostef)
ranksum lesionitroncoencefalicoallad if ultimocognitiveraostef!=3, by(ultimocognitiveraostef)
ranksum lesionispinalialladiagnosi if ultimocognitiveraostef!=3, by(ultimocognitiveraostef)

ttest età if ultimocognitiveraostef!=2, by(ultimocognitiveraostef)
ranksum edssallaprimavisita if ultimocognitiveraostef!=2, by(ultimocognitiveraostef)
ranksum wmlallesordio if ultimocognitiveraostef!=2, by(ultimocognitiveraostef)
ranksum wmlvolume if ultimocognitiveraostef!=2, by(ultimocognitiveraostef)
ranksum nuove_wml_2_anni if ultimocognitiveraostef!=2, by(ultimocognitiveraostef)
ranksum nclsalladiagnosi if ultimocognitiveraostef!=2, by(ultimocognitiveraostef)
ranksum clvalladiagnosi if ultimocognitiveraostef!=2, by(ultimocognitiveraostef)
ranksum nuove_cl_2_anni if ultimocognitiveraostef!=2, by(ultimocognitiveraostef)
ranksum lesionigadallesordio if ultimocognitiveraostef!=2, by(ultimocognitiveraostef)
ranksum lesionicerebellarialladiagnos if ultimocognitiveraostef!=2, by(ultimocognitiveraostef)
ranksum lesionitroncoencefalicoallad if ultimocognitiveraostef!=2, by(ultimocognitiveraostef)
ranksum lesionispinalialladiagnosi if ultimocognitiveraostef!=2, by(ultimocognitiveraostef)

ttest età if ultimocognitiveraostef!=1, by(ultimocognitiveraostef)
ranksum edssallaprimavisita if ultimocognitiveraostef!=1, by(ultimocognitiveraostef)
ranksum wmlallesordio if ultimocognitiveraostef!=1, by(ultimocognitiveraostef)
ranksum wmlvolume if ultimocognitiveraostef!=1, by(ultimocognitiveraostef)
ranksum nuove_wml_2_anni if ultimocognitiveraostef!=1, by(ultimocognitiveraostef)
ranksum nclsalladiagnosi if ultimocognitiveraostef!=1, by(ultimocognitiveraostef)
ranksum clvalladiagnosi if ultimocognitiveraostef!=1, by(ultimocognitiveraostef)
ranksum nuove_cl_2_anni if ultimocognitiveraostef!=1, by(ultimocognitiveraostef)
ranksum lesionigadallesordio if ultimocognitiveraostef!=1, by(ultimocognitiveraostef)
ranksum lesionicerebellarialladiagnos if ultimocognitiveraostef!=1, by(ultimocognitiveraostef)
ranksum lesionitroncoencefalicoallad if ultimocognitiveraostef!=1, by(ultimocognitiveraostef)
ranksum lesionispinalialladiagnosi if ultimocognitiveraostef!=1, by(ultimocognitiveraostef)

***********************************************
*LOGISTIC MODELS BASED ON AMSTEDAM CLASSIFICATION (ke)
***********************************************

logit amsterdam c.hippocampus, or
logit amsterdam c.insula, or 
logit amsterdam c.precuneus, or 
logit amsterdam c.parahippocampalgyrus, or 
logit amsterdam c.postcentralgyrus, or 
logit amsterdam c.precentralgyrus, or 
logit amsterdam c.superiorfrontalgyrus, or 
logit amsterdam c.cerebellum, or 
logit amsterdam c.cingulategyrus, or 
rocreg amsterdam hippocampus
cutpt amsterdam hippocampus, youden  
rocreg amsterdam insula
cutpt amsterdam insula, youden  
rocreg amsterdam precuneus
cutpt amsterdam precuneus , youden        
rocreg amsterdam parahippocampalgyrus
cutpt amsterdam parahippocampalgyrus, youden       
rocreg amsterdam postcentralgyrus
cutpt amsterdam postcentralgyrus, youden       
rocreg amsterdam precentralgyrus
cutpt amsterdam precentralgyrus, youden    
rocreg amsterdam superiorfrontalgyrus
cutpt amsterdam superiorfrontalgyrus, youden          
rocreg amsterdam cerebellum
cutpt amsterdam cerebellum, youden  
rocreg amsterdam cingulategyrus
cutpt amsterdam cingulategyrus, youden                  


logistic amsterdam c.hippocampus età i.gender duratadimalattiafromdiagnosi c.clvalladiagnosi c.wmlvolume
logistic amsterdam c.insula età i.gender duratadimalattiafromdiagnosi c.clvalladiagnosi c.wmlvolume 
logistic amsterdam c.precuneus età i.gender duratadimalattiafromdiagnosi c.clvalladiagnosi c.wmlvolume 
logistic amsterdam c.parahippocampalgyrus età i.gender duratadimalattiafromdiagnosi c.clvalladiagnosi c.wmlvolume 
logistic amsterdam c.postcentralgyrus età i.gender duratadimalattiafromdiagnosi c.clvalladiagnosi c.wmlvolume 
logistic amsterdam c.precentralgyrus età i.gender duratadimalattiafromdiagnosi c.clvalladiagnosi c.wmlvolume 
logistic amsterdam c.superiorfrontalgyrus età i.gender duratadimalattiafromdiagnosi c.clvalladiagnosi c.wmlvolume 
logistic amsterdam c.cerebellum età i.gender duratadimalattiafromdiagnosi c.clvalladiagnosi c.wmlvolume 
logistic amsterdam c.cingulategyrus età i.gender duratadimalattiafromdiagnosi c.clvalladiagnosi c.wmlvolume 


foreach var of varlist hippocampus-thalamus {
	 logit mem_0_1 c.`var' età i.gender duratadimalattiafromdiagnosi c.clvalladiagnosi c.wmlvolume , or
         }

foreach var of varlist hippocampus-thalamus {
	 logit att_ips_0_1 c.`var' età i.gender duratadimalattiafromdiagnosi c.clvalladiagnosi c.wmlvolume , or
         }
		 
	 logit ef_0_1 c.precuneus età i.gender duratadimalattiafromdiagnosi c.clvalladiagnosi c.wmlvolume , or

*GENERATE FOREST PLOT
foreach var of varlist hippocampus-thalamus {
	 logit amsterdam c.`var', or
         }

foreach var of varlist hippocampus-thalamus {
	 logit mem_0_1 c.`var', or
         }

foreach var of varlist hippocampus-thalamus {
	 logit att_ips_0_1 c.`var', or
         }
		 
foreach var of varlist hippocampus-thalamus {
	 logit ef_0_1 c.`var', or
         }
		 
foreach var of varlist hippocampus-thalamus {
	egen `var'_mean_0=mean(`var') if amsterdam==0
	egen `var'_mean_1=mean(`var') if amsterdam==1
         }
		 
import excel "C:\Users\clavi\OneDrive\Desktop\Lavoro\Statistica\Workshops\Sclerosi Multipla\Mean % variation.xlsx", sheet("univar_OR_95%CI") firstrow clear


* Create an indicator for significance
gen sig_color = cond(pvalue < 0.05, "red", "black")

sort sig_color OR
gen study_id = _n

* Plot with color-coding for significance
twoway (rcap LCI UCI study_id, horizontal lcolor(black)) ///
       (scatter study_id OR, msymbol(D) msize(medium) mcolor(sig_color)), ///
       xline(1, lpattern(dash) lcolor(gray)) ///
       xlabel(0(1)16, grid) ///
       ylabel(3 "Middle frontal gyrus" 1 "Gyrus rectus" 11 "Calcarine" 13 "Amygdala" 2 "Middle temporal gyrus" 4 "Caudate" 5 "Inferior occipital gyrus" 7 "Superior occipital gyrus" 8 "Inferior temporal gyrus" 9 "Superior temporal gyrus" 20 "Temporal pole"  10 "Middle occipital gyrus" 22 "Supplementary motor cortex" 12 "Pallidum" 14 "Fusiform gyrus"  6 "Cuneus"  15 "Thalamus"  16 "Cerebellum"  17 "Hippocampus" 18 "Cingulate" 21 "Parahippocampal gyrus"  24 "Postcentral gyrus" 19 "Putamen" 25 "Superior frontal gyrus" 27 "Precentral gyrus"  23 "Insula"  26 "Precuneus" ) ///
       legend(off) ///
       title("") ///
       xtitle("Odds Ratio") ///
	   ytitle("") ///
       ysize(12) xsize(30)

*MEM_0_1
import excel "C:\Users\clavi\OneDrive\Desktop\Lavoro\Statistica\Workshops\Sclerosi Multipla\Mean % variation.xlsx", sheet("univar_MEM") firstrow clear


* Create an indicator for significance
gen sig_color = cond(pvalue < 0.05, "red", "black")
replace sig_color="black" if sig_color=="red" & OR<1
sort sig_color OR
gen study_id = _n

*CUT CI AT 16 IF >16
replace UCI=16 if UCI>16

* Plot with color-coding for significance
twoway (rcap LCI UCI study_id, horizontal lcolor(black)) ///
       (scatter study_id OR, msymbol(D) msize(medium) mcolor(sig_color)), ///
       xline(1, lpattern(dash) lcolor(gray)) ///
       xlabel(0(1)16, grid) ///
       ylabel(1 "Middle frontal gyrus" 2 "Gyrus rectus" 3 "Calcarine" 4 "Amygdala" 5 "Middle temporal gyrus" 6 "Caudate" 7 "Inferior occipital gyrus" 8 "Superior occipital gyrus" 9 "Inferior temporal gyrus" 10 "Superior temporal gyrus" 11 "Temporal pole"  12 "Middle occipital gyrus" 13 "Supplementary motor cortex" 14 "Pallidum" 15 "Fusiform gyrus"  16 "Cuneus"  17 "Thalamus"  18 "Cerebellum"  19 "Hippocampus" 20 "Cingulate" 21       "Parahippocampal gyrus"  22 "Postcentral gyrus" 23 "Putamen" 24 "Superior frontal gyrus" 25 "Precentral gyrus"  26 "Insula"  27 "Precuneus" )  ///
       legend(off) ///
       title("") ///
       xtitle("Odds Ratio") ///
	   ytitle("") ///
       ysize(12) xsize(30)
*scatter MeanNotImpaired MeanImpaired, xscale(range(0 2.5)) xlabel(0(0.5)2.5,  labsize(medium) grid glwidth(thin) glcolor(black) glpattern(dash) nogmin) yscale(range(0 2.5)) ylabel(0(0.5)2.5,labsize(medium) grid glwidth(thin) glcolor(black) glpattern(dash) nogmin) xtitle("Mean % Change in Impaired Patients", size(large)) ytitle("Mean % Change in NOT Impaired Patients", size(large)) title("", color(black)) plotregion(color(white)) graphregion(color(white)) legend(position(2) ring(0))

*ATT_IPS_0_1
import excel "C:\Users\clavi\OneDrive\Desktop\Lavoro\Statistica\Workshops\Sclerosi Multipla\Mean % variation.xlsx", sheet("univar_ATT_IPS") firstrow clear


* Create an indicator for significance
gen sig_color = cond(pvalue < 0.05, "red", "blue")
replace sig_color="a" if sig_color=="red" & OR<1
sort sig_color OR
gen study_id = _n

*tronco l'intervallo di confidenza a 16 se maggiore di 16
replace UCI=16 if UCI>16

* Plot with color-coding for significance
twoway (rcap LCI UCI study_id, horizontal lcolor(black)) ///
       (scatter study_id OR, msymbol(D) msize(medium) mcolor(sig_color)), ///
       xline(1, lpattern(dash) lcolor(gray)) ///
       xlabel(0(1)16, grid) ///
       ylabel(6 "Middle frontal gyrus" 7 "Gyrus rectus" 3 "Calcarine" 12 "Amygdala" 4 "Middle temporal gyrus" 5 "Caudate" 14 "Inferior occipital gyrus" 2 "Superior occipital gyrus" 10 "Inferior temporal gyrus" 8 "Superior temporal gyrus" 24 "Temporal pole"  9 "Middle occipital gyrus" 19 "Supplementary motor cortex" 1 "Pallidum" 11 "Fusiform gyrus"  13 "Cuneus"  15 "Thalamus"  16 "Cerebellum"  18 "Hippocampus" 17 "Cingulate" 21       "Parahippocampal gyrus"  27 "Postcentral gyrus" 22 "Putamen" 20 "Superior frontal gyrus" 25 "Precentral gyrus"  23 "Insula"  26 "Precuneus" ) ///
       legend(off) ///
       title("") ///
       xtitle("Odds Ratio") ///
	   ytitle("") ///
       ysize(12) xsize(30)

*EF_0_1
import excel "C:\Users\clavi\OneDrive\Desktop\Lavoro\Statistica\Workshops\Sclerosi Multipla\Mean % variation.xlsx", sheet("univar_EF") firstrow clear


* Create an indicator for significance
gen sig_color = cond(pvalue < 0.05, "red", "blue")
replace sig_color="a" if sig_color=="red" & OR<1
sort sig_color OR
gen study_id = _n

*tronco l'intervallo di confidenza a 16 se maggiore di 16
replace UCI=16 if UCI>16

* Plot with color-coding for significance
twoway (rcap LCI UCI study_id, horizontal lcolor(black)) ///
       (scatter study_id OR, msymbol(D) msize(medium) mcolor(sig_color)), ///
       xline(1, lpattern(dash) lcolor(gray)) ///
       xlabel(0(1)16, grid) ///
       ylabel(8 "Middle frontal gyrus" 6 "Gyrus rectus" 4 "Calcarine" 12 "Amygdala" 13 "Middle temporal gyrus" 9 "Caudate" 1 "Inferior occipital gyrus" 7 "Superior occipital gyrus" 5 "Inferior temporal gyrus" 15 "Superior temporal gyrus" 17 "Temporal pole"  19 "Middle occipital gyrus" 3 "Supplementary motor cortex" 2 "Pallidum" 18 "Fusiform gyrus"  20 "Cuneus"  10 "Thalamus"  11 "Cerebellum"  22 "Hippocampus" 14 "Cingulate" 21       "Parahippocampal gyrus"  26 "Postcentral gyrus" 16 "Putamen" 25 "Superior frontal gyrus" 27 "Precentral gyrus"  23 "Insula"  24 "Precuneus" ) ///
       legend(off) ///
       title("") ///
       xtitle("Odds Ratio") ///
	   ytitle("") ///
       ysize(12) xsize(30)

	   
	   
*Generate categories for number of lesions
gen n_lesions_cat=.
replace n_lesions_cat=0 if N_CLs_diag==0
replace n_lesions_cat=1 if N_CLs_diag>0 & N_CLs_diag<5
replace n_lesions_cat=2 if N_CLs_diag>=5 & N_CLs_diag!=.

count //
